# Supplementary material for: Movement Termination of Slow-Wave Sleep—A Potential Biomarker?
Source: Brain Sci. 2024 May 13;14(5):493. doi: 10.3390/brainsci14050493 (PMC11120257; doi:10.3390/brainsci14050493)
Supplement: Supplementary file 1 [file brainsci-14-00493-s001.zip]

Archive with 1 entries (1 files):
- brainsci-2983126-supplementary.xlsx
