# Supplementary material for: Movement Termination of Slow-Wave Sleep—A Potential Biomarker?
Source: Brain Sci. 2024 May 13;14(5):493. doi: 10.3390/brainsci14050493 (PMC11120257; doi:10.3390/brainsci14050493)
Supplement: Supplementary file 1 [file brainsci-14-00493-s001.zip › brainsci-2983126-supplementary.xlsx]

## Sheet: Sheet1
id	Patient ID	Night	Age at testing	Gender (0 = female, 1 = male)	handedness (right = 1 left = 2)	DMEQ Score	BDI score	epilepsytypeshort	age of onset	abnormal neurimaging according to MRI (-1: not available; 1: abnormal; 0: normal)	Medication in analysed night
2	Pat_002	2	24	1	1	NA	NA	focal	12	1	Valproate nl 500mg: 0,5-0-0-0
3	Pat_003	2	20	0	2	NA	NA	focal	20	1	Levetiracetam 1000mg: 0,5-0-0-0
4	Pat_004	2	70	1	1	NA	NA	non epileptic	62	-1	no medication
5	Pat_005	2	23	0	2	NA	NA	focal	NA	1	Levetiracetam 1500mg: 1000mg-500mg-1500mg-0; Lacosamide 200mg: 1-0-1-0; Citalopram 10mg: 1-0-0-0;
6	Pat_006	2	74	1	1	NA	NA	focal	49	1	Mirtazepine 30mg: 0-0-1-0; Valproate ret. 500mg: 0,5-0-0,5-0; Topiramate 100mg: 1-0-0,5-0
8	Pat_008	2	38	1	1	56	NA	focal	38	1	all medications paused
9	Pat_009	2	23	0	1	39	NA	generalised	12	0	Valproate 500mg chrono: 0,5-0-0-0; Levetiracetam 1500mg: 1-0-1-0
10	Pat_010	3	50	0	1	62	NA	focal	4	1	Sertraline 100mg 1-1/2-0-0; Trazodone 150mg: 0-0-0-2; Duloxetine 60mg: 1-0-0-0;
11	Pat_011	2	19	0	2	55	NA	non epileptic	18	-1	no medication
12	Pat_012	2	19	0	1	63	NA	focal	7	1	Ethosuximide 500mg: 1-0-1-0; Levetiracetam 500mg: 1-0-1-0
13	Pat_013	2	58	1	1	60	7	focal	0.2	-1	no medication
14	Pat_014	2	50	0	1	39	3	focal	NA	1	Levetiracetam 1000mg: 0,5-0-0,5-0; Lacosamide 100mg:1-0-1-0;
15	Pat_015	2	32	1	1	49	2	focal	16	-1	all medications paused
16	Pat_016	2	24	0	1	49	15	unclear	10	1	Risperidone 0,5mg: 0-0-0-1
18	Pat_018	3	51	1	1	54	6	focal	43	0	Carbamazepine 200mg: 1,25-0-0-0; Levetiracetam 1000mg: 1,5-0-0-0
19	Pat_019	2	27	1	1	53	14	non epileptic	27	0	Nikotinell TTS 30: 0-1-1-0
20	Pat_020	2	38	0	1	42	20	generalised	3	0	Valproate 500mg: 300-0-300-0; Aripiprazole 10mg: 1-0-0-0; Clonazepam 0,5mg: 1-0-0-1; Sertaline 100mg: 1-0-0-0; Clozapine 100mg: 0-0-0-1;
21	Pat_021	2	54	1	1	NA	NA	focal	19	0	Levetiracetam 1000mg: 0,5-0-0-0
22	Pat_022	2	29	1	1	47	7	focal	28	1	Oxcarbazepine 600mg (1-1-1-0): 0,5-0-0-0
23	Pat_023	2	25	0	1	56	5	focal	7	0	all medications paused
24	Pat_024	2	23	1	1	40	2	non epileptic	NA	0	Levetiracetam 500mg: 0,5-0-0-0
25	Pat_025	2	21	1	1	49	13	non epileptic	20	1	no medication
26	Pat_026	2	19	1	1	51	4	focal	13	0	Oxcarbazepine 300mg 1-1-1-0;
27	Pat_027	2	30	0	1	44	12	focal	22	1	Levetiracetam 1000mg: 2-0-2-0; Eslicarbazepinacetate 800mg: 0-0-0-1,5; Citalopram 20mg: 0,5-0-0-0; Nicotine: 0-0-1-0
28	Pat_028	2	57	0	1	35	23	unclear	57	-1	Venlafaxine 150mg: 1-0-0-0; Trazodone 75mg: 0-0-0-1; Nicotine TI 20: 0-1-0-0;
29	Pat_029	2	24	1	1	27	12	focal	21	-1	Oxcarbazepine 300mg: 1-0-0,5-0
30	Pat_030	2	34	0	1	56	0	generalised	17	-1	Lamotrigine 100mg 0-0,5-1-0; Lorazepam 2mg:1-0-0-0; Lamotrigine 50mg: 1-0-0-0
31	Pat_031	2	45	0	1	63	10	generalised	NA	0	Hydromorphon 6mg: 1-0-1-0; Levetiracetam 1000mg 1-0-1-0; Zonisamide 100mg: 0,5-0-0,5-0
32	Pat_032	2	21	1	1	52	1	focal	19	-1	Valproate retard 750mg: 250mg-0-0-0; Oxcarbazepine: 150mg: 1-0-0-0
33	Pat_033	2	35	0	1	57	5	focal	24	0	all medications paused
36	Pat_036	2	26	0	1	46	16	focal	18	1	all medications paused
37	Pat_037	2	25	0	1	58	2	focal	2	0	Levetiracetam 1000mg: 1-0-1-0;
38	Pat_038	2	22	1	1	37	15	focal	20	0	Levetiracetam 1000mg: 0,5-0-0-0;
40	Pat_040	2	48	0	1	71	16	focal	23	0	Levetiracetam 1250mg 750mg-0-250mg-0; Oxcarbazepine 300mg 0,5-0,5-0,5-0; Sertraline 100mg 1-0-0-0; Quetiapine 50mg: 0-0-0-1; Triazolam 0,25mg: 0-0-0,5-0;
41	Pat_041	2	35	1	1	60	12	focal	35	-1	no medication
42	Pat_042	2	19	0	1	48	10	focal	19	0	Levetiracetam 1000g: 1,5-0-1-0
43	Pat_043	2	62	0	1	59	7	focal	55	-1	Levetiracetam 1000mg: 1,5-0-1,5-0;
44	Pat_044	2	46	0	1	43	12	non epileptic	NA	0	Citalopram 10mg: 1-0-0-0
45	Pat_045	2	29	0	1	54	0	focal	11	0	all medications paused
46	Pat_046	2	54	1	1	77	42	non epileptic	NA	0	Venlafaxin 225mg: 1-0-0-0; Mirtazepine 30mg: 0-0-0-0,5
47	Pat_047	2	21	0	1	39	11	unclear	21	0	no medication
48	Pat_048	2	24	1	1	35	12	focal	20	1	Levetiracetam 1000mg (1,5-0-1,5-0): 0,5-0-0-0; Lacosamide 50mg (2-0-2): 1-0-0-0
49	Pat_049	2	28	0	1	65	12	focal	29	0	no medication
50	Pat_050	2	18	1	1	59	6	focal	6	-1	all medications paused
51	Pat_051	2	66	1	1	54	3	focal	62	0	Carbamazepine 200mg: 0,5-0-0,5-0
52	Pat_052	2	21	0	1	55	1	focal	18	1	all medications paused
53	Pat_053	2	52	1	1	65	1	generalised	13	-1	Carbamazepine 400mg ret: 1,5-0-0-0; Lamotrigine 200mg: 1-0-0-0; Oxcarbazepine 400mg: 0-0-1-0
54	Pat_054	2	33	1	1	55	23	unclear	23	0	Pregabaline 150mg: 0,5-0-0-0
55	Pat_055	2	19	0	1	30	19	focal	19	0	Levetiracetam 500mg: 0,5-0-0-0;
56	Pat_056	2	50	0	1	50	5	focal	37	1	Levetiracetam 1000mg (1-0-1,5-0): 0,5-0-0,5-0
57	Pat_057	2	48	0	1	60	15	generalised	43	0	Levetiracetam 500mg: 0,5-0-0,5;
58	Pat_058	2	33	1	2	56	16	focal	32	1	Oxcarbazepine 300mg 0,5-0-0-0
59	Pat_059	2	24	1	2	51	6	focal	22	1	Valproate chrono retard 500mg: 0,5-0-0,5-0
60	Pat_060	2	28	1	1	44	0	generalised	13	-1	Levetiracetam 1500mg: 1-0-1-0; Zonisamide 100mg: 1-0-2-0
61	Pat_061	2	31	1	2	28	10	non epileptic	NA	0	Lacosamide 200mg (1-0-1): 0,5-0-0,5-0; Valproate 500mg (1-0-2-0): 1-0-1-0;
62	Pat_062	2	19	1	1	44	1	focal	3	-1	no medication
65	Pat_065	2	23	0	1	44	9	unclear	23	1	Levetiracetam 1250mg (1-0-1-0): 500mg-0-500mg-0
66	Pat_066	2	18	0	1	45	4	non epileptic	14	-1	no medication
67	Pat_067	2	20	1	1	55	4	generalised	20	-1	all medications paused
69	Pat_069	2	35	1	1	33	0	focal	31	-1	Oxcarbazepine 300mg 1-0-0-0; Setraline 50mg 1-0-0-0
70	Pat_070	2	25	1	1	55	5	generalised	13	-1	Lamotrigine 200mg (1-0-1): 0,5-0-0-0
71	Pat_071	2	23	0	1	43	19	focal	5	1	Levetiracetam 1500mg: 1000-0-0-0; Lacosamide 200mg: 0,5-0-0-0
72	Pat_072	2	19	0	1	47	5	focal	19	-1	Levetiracetam 1000mg (1-0-1): 0,5-0-0,5-0
73	Pat_073	2	22	1	1	44	31	generalised	18	-1	Aripiprazole 10mg: 1-0-0-0; Quetiapine 100mg: 1-0-0-0; Venlafaxine 150mg: 1-0-0-0
74	Pat_074	2	56	0	1	71	39	focal	35	1	Levetiracetam 1000mg (1-0-1-0): 0,5-0-0-0; Escitalopram 10mg:1-0-0-0;
75	Pat_075	2	27	1	1	42	13	focal	21	1	all medications paused
76	Pat_076	2	53	1	1	39	18	focal	49	1	all medications paused
77	Pat_077	2	30	0	1	59	19	focal	9	-1	no medicationn
78	Pat_078	2	26	1	1	59	12	focal	15	-1	Carbamazepin 900mg (1-0-1): 1-0-0,5-0; Levetiracetam 2000mg (1-0-1-0);
79	Pat_079	2	27	0	1	67	0	generalised	5	-1	Topiramate 50mg (1-0-1): 0,5-0-0,5-0
80	Pat_080	2	22	1	2	39	3	generalised	17	-1	Levetiracetam 1000mg (2-0-0): 1-0-0-0
82	Pat_082	2	27	0	2	36	24	generalised	27	1	no medication
83	Pat_083	2	28	0	1	45	1	focal	25	1	Levetiracetam 1000mg: 1-0-1-0; Lacosamide 100mg: 1-0-0,5-0,5
84	Pat_084	2	23	0	1	50	5	focal	5	-1	Levetiracetam 1500mg (1-0-1): 1-0-1-0; Carbamazepine 200mg (1,5-0-1): 1,5-0-1-0;
85	Pat_085	3	19	1	1	43	2	non epileptic	19	-1	no medication
86	Pat_086	2	46	0	1	40	35	focal	44	1	no medication
87	Pat_087	2	29	1	1	49	2	focal	16	-1	Levetiracetam 1000mg (1,5–0–2): 0,5-0-0-0
88	Pat_088	2	25	0	2	50	19	focal	NA	-1	all medications paused
89	Pat_089	2	54	1	1	47	0	unclear	6	1	Oxcarbazepine 600mg (1-0,5-1): 0,5-0-0,5-0; Trazodone 150 mg: 0-0-0-1
90	Pat_090	2	24	0	1	50	10	unclear	23	1	no medication
91	Pat_091	3	21	0	1	40	1	focal	8	1	Levetiracetam 1000mg: 200mg-0-250mg-0; Carbamazepine 300mg: 0-0-0-0
92	Pat_092	2	27	0	1	51	10	focal	27	1	all medications paused
93	Pat_093	2	19	1	1	47	15	focal	14	0	no medication
94	Pat_094	2	75	1	1	80	2	not classified	57	-1	Carbamazepine 400mg: 100mg-0-0-0
96	Pat_096	3	65	1	1	29	18	focal	52	1	no medication
97	Pat_097	2	18	0	1	46	7	focal	10	-1	no medication
98	Pat_098	2	26	0	1	46	5	generalised	21	-1	Levetiracetam 1500mg: 1-0-1-0
99	Pat_099	3	26	1	1	42	8	focal	26	0	no medication
100	Pat_101	3	62	1	1	65	18	unclear	61	1	no medication
102	Pat_102	3	61	1	1	58	15	focal	59	-1	no medication
103	Pat_103	3	23	0	1	46	24	unclear	17	-1	Fluoxetine 20mg: 1-0-0-0
104	Pat_104	3	28	0	2	57	19	non epileptic	18	-1	all medications paused
105	Pat_105	2	24	1	2	43	6	focal	23	-1	Levetiracetam 1500mg: 1000-0-500-0
106	Pat_106	2	42	0	1	50	5	focal	8	-1	Perampanel 4mg: 0-0-0-1; Lacosamide 200mg: 1-0-1-0; Clobazam 10mg: 0,5-0,5-0,5-0
				46
